# Supplementary material for: The Global, Regional and National Burden of Pancreatic Cancer Attributable to Smoking, 1990 to 2019: A Systematic Analysis from the Global Burden of Disease Study 2019
Source: Int J Environ Res Public Health. 2023 Jan 14;20(2):1552. doi: 10.3390/ijerph20021552 (PMC9859604; doi:10.3390/ijerph20021552)
Supplement: Supplementary file 1 [file ijerph-20-01552-s001.zip]

Archive with 1 entries (1 files):
- ijerph-2054937-supplementary.pdf
